# Supplementary material for: Viral and Genomic Drivers of Squamous Cell Neoplasms Arising in the Lacrimal Drainage System
Source: Cancers (Basel). 2022 May 23;14(10):2558. doi: 10.3390/cancers14102558 (PMC9140041; doi:10.3390/cancers14102558)
Supplement: Supplementary file 1 [file cancers-14-02558-s001.zip]

Archive with 1 entries (1 files):
- cancers-1665009-supplementary.pdf
